# Supplementary material for: Etiology, histology, and long-term outcome of bilateral testicular regression: a large Belgian series
Source: Hum Reprod Open. 2023 Dec 1;2023(4):hoad047. doi: 10.1093/hropen/hoad047 (PMC11631441; doi:10.1093/hropen/hoad047)
Supplement: hoad047_Supplementary_Data [file hoad047_supplementary_data.zip]

Archive with 3 entries (3 files):
- Supplementary Figure S1.png
- Supplementary Figure S2.png
- HRO-23-0144-R2-SuppTables1-2.docx
